# Supplementary material for: The prognosis of MYC translocation positive diffuse large B‐cell lymphoma depends on the second hit
Source: J Pathol Clin Res. 2015 Mar 30;1(3):125–33. doi: 10.1002/cjp2.10 (PMC4915334; doi:10.1002/cjp2.10)
Supplement: Supplementary file 5 — Supporting Information Table S1 [file CJP2-1-125-s005.xlsx]

## Sheet: TableS1_PCR primers
Supplementary Table S1. Primers used for PCR and sequencing of the TP53 gene.
Gene	Exon	Primer name	Sequence (5’-3’)	Amplicon size (bp)	PCR annealing temperature		PCR cycle conditions
TP53	5	p53E5sF1	CACTTGTGCCCTGACTTTCA	267	64°C		Step 1: 1 cycle
TP53		p53E5sR1	AACCAGCCCTGTCGTCTCT				10mins at 95°C
TP53	6	p53E6sF1	GAGAGACGACAGGGCTGGT	231	62°C
TP53		p53E56sR1	CACTGACAACCACCCTTAACC				Step 2: x40 cycles
TP53	7	p53E7sF1	CCTGCTTGCCACAGGTCT	295	62°C		20sec at 95°C
TP53		p53E7sR	GTGATGAGAGGTGGATGGGTAG				30sec at the stated annealing temperature.
TP53	8	p53E8sF1	GGACAGGTAGGACCTGATTTCC	257	64°C		45sec at 72°C
TP53		p53E8sR	TGAATCTGAGGCATAACTGCAC
TP53	9	p53E9sF1	GACCAAGGGTGCAGTTATGC	277	62°C		Step 3: 1 cycle
TP53		p53E9sR1	ACCAGGAGCCATTGTCTTTG				5mins at 72°C
TP53	10	p53E10sF1	AACTTGAACCATCTTTTAACTCAGG	242	62°C
TP53		p53E10sR	GAATCCTATGGCTTTCCAACCT
The M13 tag (TGTAAAACGACGGCCAGTTTATA) was added to the 5' of the forward primer and used for Sanger sequencing.
