# Supplementary material for: The prognosis of MYC translocation positive diffuse large B‐cell lymphoma depends on the second hit
Source: J Pathol Clin Res. 2015 Mar 30;1(3):125–33. doi: 10.1002/cjp2.10 (PMC4915334; doi:10.1002/cjp2.10)
Supplement: Supplementary file 6 — Supporting Information Table S2 [file CJP2-1-125-s006.xlsx]

## Sheet: TableS2_correlation
Supplementary Table S2. Correlation among MYC, BCL2 and BCL6 translocation, TP53 mutation and COO-subtypes in primary DLBCL.
A) MYC translocation positive group
Characteristics	Total cases	BCL2 trans +ve	BCL2 trans -ve	P value		Total cases	BCL6 trans +ve	BCL6 trans -ve	P value
		(%)	(%)				(%)	(%)
BCL6 trans	79
Positive (%)	15 (19%)	5 (15%)	10 (22%)	0.399
Negative (%)	64 (81%)	29 (85%)	35 (78%)
TP53 mutation	81					79
Positive	27 (33%)	9 (25%)	18 (40%)	0.155		25 (32%)	4 (27%)	21 (33%)	0.645
Negative	54 (67%)	27 (75%)	27 (60%)			54 (68%)	11 (73%)	43 (67%)
B) MYC translocation negative group
Characteristics	Total cases	BCL2 trans +ve	BCL2 trans -ve	P value		Total cases	BCL6 trans +ve	BCL6 trans -ve	P value		Total cases	TP53 mutation +ve	TP53 mutation -ve	P value
		(%)	(%)				(%)	(%)				(%)	(%)
BCL6 trans	152
Positive (%)	46 (30%)	2 (10%)	44 (33%)	0.034
Negative (%)	106 (70%)	18 (90%)	88 (67%)
TP53 mutation	151					150
Positive	23 (15%)	6 (30%)	17 (13%)	0.048		22 (15%)	6 (13%)	16 (15%)	0.709
Negative	128 (85%)	14 (70%)	114 (87%)			128 (85%)	40 (87%)	88 (85%)
COO subtype	140					139					138
ABC (%)	43 (31%)	1 (5%)	42 (34%)	ABC vs GCB		42 (30%)	17 (41%)	25 (26%)	ABC vs GCB		43 (31%)	7 (33%)	36 (31%)	ABC vs GCB
GCB (%)	69 (49%)	15 (79%)	54 (45%)	0.004		69 (50%)	17 (41%)	52 (53%)	0.079		67 (49%)	9 (43%)	58 (50%)	0.679
Type 3 (%)	28 (20%)	3 (16%)	25 (21%)			28 (20%)	7 (17%)	21 (21%)			28 (20%)	5 (24%)	23 (20%)
Difference of proportions test
trans: translocation
COO: cell of origin
