# Supplementary material for: The prognosis of MYC translocation positive diffuse large B‐cell lymphoma depends on the second hit
Source: J Pathol Clin Res. 2015 Mar 30;1(3):125–33. doi: 10.1002/cjp2.10 (PMC4915334; doi:10.1002/cjp2.10)
Supplement: Supplementary file 7 — Supporting Information Table S3 [file CJP2-1-125-s007.xlsx]

## Sheet: TableS3_Clinical Features
Supplementary Table S3. Clinical characteristics of MYC translocation positive DLBCL
	DLBCL with isolated MYC translocation (n=20)	DLBCL with MYC and BCL2 translocation (n=34)	DLBCL with MYC translocation and TP53 mutation (n=22)
Age: median (range) [year]	62 (51 - 69)	63 (56- 67)	64.0 (58 -70)
Sex
male	10	13	9
female	4	10	10
unknown	6	11	3
Clinical Stage
I-II	7	10	5
III-IV	8	20	15
unknown	5	4	3
IPI
Low (0-1)	5	2	1
Intermediate (2-3)	3	15	8
High (4-5)	4	6	6
unknown	8	11	7
Median Overall Survival (months)	NA	31.5	12
	NA: not available
